# Supplementary material for: Effects of Respiratory Muscle Training on Functional Ability, Pain-Related Outcomes, and Respiratory Function in Individuals with Low Back Pain: Systematic Review and Meta-Analysis
Source: J Clin Med. 2024 May 23;13(11):3053. doi: 10.3390/jcm13113053 (PMC11172635; doi:10.3390/jcm13113053)
Supplement: Supplementary file 1 [file jcm-13-03053-s001.zip]

Archive with 6 entries (6 files):
- Appendix S1. search strategy BPain+RMT.pdf
- Appendix S2. PEDro scores.pdf
- Figure S1. Risk of bias summary and graph copia.pdf
- Figure S2. Sensitivity Functional Ability.pdf
- Figure S3. Sensitivity pain outcomes.pdf
- Figure S4. Sensitivity Respiratory function.pdf
